# Supplementary material for: Serum Visfatin/NAMPT as a Potential Risk Predictor for Malignancy of Adrenal Tumors
Source: J Clin Med. 2022 Sep 22;11(19):5563. doi: 10.3390/jcm11195563 (PMC9572558; doi:10.3390/jcm11195563)
Supplement: Supplementary file 1 [file jcm-11-05563-s001.zip]

Archive with 1 entries (1 files):
- jcm-1882332-supplementary.pdf
